# Supplementary material for: Mendelian segregation and high recombination rates facilitate genetic analyses in Cryptosporidium parvum
Source: PLoS Genet. 2024 Jun 17;20(6):e1011162. doi: 10.1371/journal.pgen.1011162 (PMC11213348; doi:10.1371/journal.pgen.1011162)
Supplement: S1 Dataset — (XLSX) [file pgen.1011162.s008.xlsx]

## Sheet: Figure 1B
	Fig 1B. Detection of outcrossing in C. parvum.
		Exp. 1	Total %	Exp. 2	Total %
	Green Selfing	17	50	13	32.5
	Red Selfing	4	11.7647	3	7.5
	Mixed	13	38.2353	24	60
	Total	34	100	40	100
	Slide ID: Experiment 1_Mouse 1_Coverslip 1							Slide ID: Experiment 2_Mouse 1_Coverslip 1
	Cluster ID	Red	Green	Yellow	WT	Category		Cluster ID	Red	Green	Yellow	WT	Category
	1	0	2	3	0	Mixed		1	2	3	2	2	Mixed
	2	5	0	0	0	Red Selfing		2	0	3	4	3	Mixed
	3	4	0	3	3	Mixed		3	1	1	3	4	Mixed
	4	5	0	0	0	Red Selfing		4	0	8	0	0	Green Selfing
	5	3	0	1	1	Mixed		5	0	8	0	0	Green Selfing
	6	6	0	0	0	Red Selfing		6	0	7	0	0	Green Selfing
	7	0	6	0	0	Green Selfing		7	0	4	7	6	Mixed
	8	0	2	0	0	Green Selfing		8	4	7	1	2	Mixed
	9	0	2	12	9	Mixed		9	7	8	0	3	Mixed
	10	1	4	2	2	Mixed		10	4	4	5	5	Mixed
	Slide ID: Experiment 1_Mouse 1_Coverslip 2							Slide ID: Experiment 2_Mouse 1_Coverslip 2
	Cluster ID	Red	Green	Yellow	WT	Category		Cluster ID	Red	Green	Yellow	WT	Category
	1	0	6	0	0	Green Selfing		1	1	3	1	5	Mixed
	2	0	3	0	0	Green Selfing		2	0	14	0	0	Green Selfing
	3	0	3	0	0	Green Selfing		3	0	1	4	3	Mixed
	4	0	6	0	0	Green Selfing		4	1	2	2	1	Mixed
	5	4	8	0	0	Mixed		5	0	8	1	4	Mixed
	6	0	12	0	0	Green Selfing		6	2	1	6	0	Mixed
	7	0	7	0	0	Green Selfing		7	0	7	0	0	Green Selfing
	8	0	6	0	0	Green Selfing		8	0	12	0	0	Green Selfing
	9	0	4	0	0	Green Selfing		9	13	0	0	0	Red Selfing
	10	0	6	0	0	Green Selfing		10	4	0	0	0	Red Selfing
	Slide ID: Experiment 1_Mouse 2_Coverslip 1							Slide ID: Experiment 2_Mouse 2_Coverslip 1
	Cluster ID	Red	Green	Yellow	WT	Category		Cluster ID	Red	Green	Yellow	WT	Category
	1	0	9	2	2	Mixed		1	0	6	4	1	Mixed
	2	0	8	0	0	Green Selfing		2	0	6	0	0	Green Selfing
	3	0	2	2	1	Mixed		3	0	12	0	0	Green Selfing
	4	0	14	0	0	Green Selfing		4	1	10	0	4	Mixed
	5	6	1	1	0	Mixed		5	0	15	0	0	Green Selfing
	6	0	6	0	0	Green Selfing		6	2	5	2	2	Mixed
								7	7	4	1	1	Mixed
	Slide ID: Experiment 1_Mouse 2_Coverslip 2							8	10	3	0	0	Mixed
	Cluster ID	Red	Green	Yellow	WT	Category		9	5	0	0	0	Red Selfing
	1	1	6	1	5	Mixed		10	0	2	1	1	Mixed
	2	0	0	13	0	Mixed
	3	5	7	0	3	Mixed		Slide ID: Expreiment 2_Mouse 2_Coverslip 2
	4	10	0	0	0	Red Selfing		Cluster ID	Red	Green	Yellow	WT	Category
	5	0	8	0	0	Green Selfing		1	0	5	2	3	Mixed
	6	6	0	3	6	Mixed		2	0	14	0	0	Green Selfing
	7	0	7	0	0	Green Selfing		3	0	14	0	0	Green Selfing
	8	0	9	0	0	Green Selfing		4	0	7	0	0	Green Selfing
								5	13	1	0	3	Mixed
								6	13	2	0	6	Mixed
								7	0	6	1	1	Mixed
								8	1	20	11	2	Mixed
								9	0	4	2	6	Mixed
								10	0	19	0	0	Green Selfing

## Sheet: Figure 1D
	Fig 1D. Detection of the segregation of homologous chromosomes in C. parvum in vitro.
	Experiment ID: 1							Exp 1	Exp 2	Exp 3	Exp 4	Exp 5	Average #	Expected #
	Coverslip 1						Green	64	12	52	66	435	125.8	127.8
	Cluster #	Green	Red	Yellow	WT		Red	82	13	33	41	591	152	127.8
	1	1	6	6	0		Yellow	53	16	30	114	397	122	127.8
	2	7	3	0	3		WT	59	8	5	41	444	111.4	127.8
	3	2	2	4	2		Total #	258	49	120	262	1867	511.2	511.2
	4	4	14	0	2
	5	4	3	2	2		Chi-square test
	6	8	8	0	3		Chi-square	7.082
	7	5	7	0	1		DF	3
	8	3	14	3	6		P value (two-tailed)	0.0693
	9	1	3	2	4		P value summary	ns
	10	5	0	4	1		Is discrepancy significant (P < 0.05)?	No
	11	0	0	10	3
	12	2	0	5	5		Outcome	Expected #	Observed #	Expected %	Observed %
	13	5	4	2	6		Green	127.8	126	25	24.66
	14	6	3	2	3		Red	127.8	152	25	29.75
	Coverslip 2						Yellow	127.8	122	25	23.87
	Cluster #	Green	Red	Yellow	WT		WT	127.8	111	25	21.72
	1	0	2	2	2		TOTAL	511	511	100	100
	2	1	0	5	6
	3	2	6	2	2
	4	5	3	0	4
	5	3	4	4	4
	Total #	64	82	53	59
	Experiment ID: 2
	Coverslip 1
	Cluster #	Green	Red	Yellow	WT
	1	3	0	0	1
	2	0	6	2	0
	Coverslip 2
	Cluster #	Green	Red	Yellow	WT
	1	3	1	2	3
	2	0	1	5	3
	3	Not counted
	4	2	2	1	1
	5	4	3	1	0
	Total #	12	13	11	8
	Experiment ID: 3
	Coverslip 1
	Cluster #	Green	Red	Yellow	WT
	1	10	6	9	0
	Coverslip 2
	Cluster #	Green	Red	Yellow	WT
	1	10	6	9	0
	2	4	1	7	1
	3	6	4	0	1
	4	5	2	1	0
	5	7	12	1	0
	6	8	1	1	3
	7	2	1	2	0
	Total #	52	33	30	5
	Experiment ID: 4
	Coverslip 1
	Cluster #	Green	Red	Yellow	WT
	1	Single color WT/yellow, "other", not counted
	2	2	0	11	1
	Coverslip 2
	Cluster #	Green	Red	Yellow	WT
	1	4	15	22	5
	2	11	0	2	0
	3	6	10	5	5
	Coverslip 3
	Cluster #	Green	Red	Yellow	WT
	1	0	0	4	1
	2	Single color WT/yellow, "other", not counted
	3	3	0	5	9
	4	5	0	1	5
	5	0	0	9	5
	6	0	0	5	1
	7	1	7	3	3
	8	3	0	24	4
	9	1	0	9	1
	10	10	9	1	1
	Total #	46	41	101	41
	Experiment ID: 5
	Coverslip 1
	Cluster #	Green	Red	Yellow	WT
	1	0	6	0	1
	2	1	0	4	1
	3
	4	6	4	0	3
	5	2	13	0	3
	6	1	5	9	11
	7	0	1	4	2
	8	9	7	0	9
	9	3	6	5	4
	10	2	0	2	2
	11	0	2	2	12
	12	6	10	13	7
	13	10	11	0	5
	14	0	14	0	5
	15	4	5	0	2
	16	0	0	9	2
	17	5	1	1	1
	18	14	11	19	7
	19	12	11	32	17
	20	5	25	0	17
	21	0	2	9	1
	22	6	7	1	3
	23	18	29	0	0
	24	1	18	0	2
	25	2	8	6	11
	26	Selfing, not counted
	27	5	0	1	1
	28	1	0	5	2
	29	0	15	1	10
	30	2	5	4	3
	31	3	20	10	4
	32	8	5	0	2
	33	6	2	8	6
	34	2	2	5	4
	35	21	0	17	15
	36	4	1	4	3
	37	0	0	12	10
	38	16	27	28	22
	39	19	10	0	11
	40	22	0	0	6
	41	7	15	9	24
	42	12	6	1	2
	43	4	1	2	18
	44	2	0	12	4
	45	14	50	6	13
	46	6	4	0	2
	47	0	5	12	9
	48	9	1	4	3
	49	8	10	3	17
	50	4	1	3	1
	51	4	0	3	2
	52	0	9	11	6
	53	6	7	1	0
	54	12	0	1	6
	55	0	7	2	1
	56	2	8	2	8
	57	7	12	0	0
	58	20	13	6	5
	59	7	1	9	4
	60	9	8	0	0
	61	5	16	0	2
	62	1	27	2	2
	63	2	12	18	5
	64	10	26	6	2
	65	1	8	8	11
	66	1	23	21	11
	67	8	4	1	1
	68	4	2	3	9
	69	16	9	19	27
	Coverslip 2
	Cluster #	Green	Red	Yellow	WT
	1	4	1	0	7
	2	6	1	1	0
	3	7	0	0	3
	4	13	19	1	10
	5	0	2	7	2
	Total #	427	591	385	444

## Sheet: Figure 1E
	Fig 1E. Detection of the segregation of homologous chromosomes in C. parvum in vivo.
	Slide ID: Experiment 1_Mouse 1_Coverslip 1								#	Experiment 1.1	Experiment 1.2	Experiment 2.1	Experiment 2.2	Average #	Expected #
	Cluster #	Green	Red	Yellow	WT	Total	Category		Green	16	25	45	68	38.5	28.75
	1	2	0	3	0	5	Other		Red	12	18	22	47	24.75	28.75
		Selfing, not counted							Yellow	21	22	36	24	25.75	28.75
	3	0	4	3	3	10	TT		WT	15	17	38	30	25	28.75
		Selfing, not counted							Total #	64	82	141	169	115	115
	5	0	3	1	1	5	TT
		Selfing, not counted							Chi-square test
		Selfing, not counted							Chi-square	4.896
		Selfing, not counted							DF	3
	9	2	0	12	9	23	TT		P value (two-tailed)	0.1796
	10	4	1	2	2	9	TT		P value summary	ns
	Slide ID: Experiment 1_Mouse 1_Coverslip 2								Is discrepancy significant (P < 0.05)?	No
	Cluster #	Green	Red	Yellow	WT	Total	Category
		Selfing, not counted							Outcome	Expected #	Observed #	Expected %	Observed %
		Selfing, not counted							Green	28.75	39	25	33.91
		Selfing, not counted							Red	28.75	25	25	21.74
		Selfing, not counted							Yellow	28.75	26	25	22.61
	5	8	4	0	0	12	PD		WT	28.75	25	25	21.74
		Selfing, not counted							TOTAL	115	115	100	100
		Selfing, not counted
		Selfing, not counted
		Selfing, not counted
		Selfing, not counted
	Total #	16	12	21	15	64
	Slide ID: Experiment 1_Mouse 2_Coverslip 1
	Cluster #	Green	Red	Yellow	WT	Total	Category
	1	9	0	2	2	13	TT
		Selfing, not counted
	3	2	0	2	1	5	TT
		Selfing, not counted
	5	1	6	1	0	8	TT
		Selfing, not counted
	Slide ID: Experiment 1_Mouse 2_Coverslip 2
	Cluster #	Green	Red	Yellow	WT	Total	Category
	1	6	1	1	5	13	TT
	2	0	0	13	0	13	Other
	3	7	5	0	3	15	TT
		Selfing, not counted
		Selfing, not counted
	6	0	6	3	6	15	TT
		Selfing, not counted
		Selfing, not counted
	Total #	25	18	22	17	82
	Slide ID: Experiment 2_Mouse 1_Coverslip 1
	Cluster #	Green	Red	Yellow	WT	Total	Category
	1	3	2	2	2	9	TT
	2	3	0	4	3	10	TT
	3	1	1	3	4	9	TT
		Selfing, not counted
		Selfing, not counted
		Selfing, not counted
	7	4	0	7	6	17	TT
	8	7	4	1	2	14	TT
	9	8	7	0	3	18	TT
	10	4	4	5	5	18	TT
	Slide ID: Experiment 2_Mouse 1_Coverslip 2
	Cluster #	Green	Red	Yellow	WT	Total	Category
	1	3	1	1	5	10	TT
		Selfing, not counted
	3	1	0	4	3	8	TT
	4	2	1	2	1	6	TT
	5	8	0	1	4	13	TT
	6	1	2	6	0	9	TT
		Selfing, not counted
		Selfing, not counted
		Selfing, not counted
		Selfing, not counted
	Total #	45	22	36	38	141
	Slide ID: Experiment 2_Mouse 2_Coverslip 1
	Cluster #	Green	Red	Yellow	WT	Total	Category
	1	6	0	4	1	11	TT
		Selfing, not counted
		Selfing, not counted
	4	10	1	0	4	15	TT
		Selfing, not counted
	6	5	2	2	2	11	TT
	7	4	7	1	1	13	TT
	8	3	10	0	0	13	PD
		Selfing, not counted
	10	2	0	1	1	4	TT
	Slide ID: Experiment 2_Mouse 2_Coverslip 2
	Cluster #	Green	Red	Yellow	WT	Total	Category
	1	5	0	2	3	10	TT
		Selfing, not counted
		Selfing, not counted
		Selfing, not counted
	5	1	13	0	3	17	TT
	6	2	13	0	6	21	TT
	7	6	0	1	1	8	TT
	8	20	1	11	2	34	TT
	9	4	0	2	6	12	TT
		Selfing, not counted
	Total #	68	47	24	30	169

## Sheet: Figure 2B
	Fig 2B. Determining segregation patterns of single recombinant oocysts in vitro.
	Experiment ID: 1						TT	18			Exp 1	Exp 2	Exp 3	Exp 4	Exp 5	# Total	% Total
	Coverslip 1						PD	0		TT	18	4	8	9	64	103	87.2881
	Cluster #	Green	Red	Yellow	WT	Phenotype	NPD	1		NPD	1	0	0	3	2	6	5.08475
	1	1	6	6	0	TT	Other	0		PD	0	0	0	0	3	3	2.54237
	2	7	3	0	3	TT	Total	19		Other	0	2	0	1	3	6	5.08475
	3	2	2	4	2	TT					19	6	8	13	72	118	100
	4	4	14	0	2	TT
	5	4	3	2	2	TT
	6	8	8	0	3	TT
	7	5	7	0	1	TT
	8	3	14	3	6	TT
	9	1	3	2	4	TT
	10	5	0	4	1	TT
	11	0	0	10	3	NPD
	12	2	0	5	5	TT
	13	5	4	2	6	TT
	14	6	3	2	3	TT
	Coverslip 2
	Cluster #	Green	Red	Yellow	WT	Phenotype
	1	0	2	2	2	TT
	2	1	0	5	6	TT
	3	2	6	2	2	TT
	4	5	3	0	4	TT
	5	3	4	4	4	TT
	Experiment ID: 2						TT	4
	Coverslip 1						PD	0
	Cluster #	Green	Red	Yellow	WT	Phenotype	NPD	0
	1	3	0	0	1	Other	Other	2
	2	0	6	2	0	Other	Total	6
	Coverslip 2
	Cluster #	Green	Red	Yellow	WT	Phenotype
	1	3	1	2	3	TT
	2	0	1	5	3	TT
	3	Single color WT/yellow, not counted
	4	2	2	1	1	TT
	5	4	3	1	0	TT
	Experiment ID: 3						TT	8
	Coverslip 1						PD	0
	Cluster #	Green	Red	Yellow	WT	Phenotype	NPD	0
	1	10	6	9	0	TT	Other	0
	Coverslip 2						Total	8
	Cluster #	Green	Red	Yellow	WT	Phenotype
	1	10	6	9	0	TT
	2	4	1	7	1	TT
	3	6	4	0	1	TT
	4	5	2	1	0	TT
	5	7	12	1	0	TT
	6	8	1	1	3	TT
	7	2	1	2	0	TT
	Experiment ID: 4						TT	9
	Coverslip 1						PD	0
	Cluster #	Green	Red	Yellow	WT	Phenotype	NPD	3
	1	Single color WT/yellow, not counted					Other	1
	2	2	0	11	1	TT	Total	13
	Coverslip 2
	Cluster #	Green	Red	Yellow	WT	Phenotype
	1	4	15	22	5	TT
	2	11	0	2	0	Other
	3	6	10	5	5	TT
	Coverslip 3
	Cluster #	Green	Red	Yellow	WT	Phenotype
	1	0	0	4	1	NPD
	2	Single color WT/yellow, not counted
	3	3	0	5	9	TT
	4	5	0	1	5	TT
	5	0	0	9	5	NPD
	6	0	0	5	1	NPD
	7	1	7	3	3	TT
	8	3	0	24	4	TT
	9	1	0	9	1	TT
	10	10	9	1	1	TT
	Experiment ID: 5						TT	64
	Coverslip 1						PD	3
	Cluster #	Green	Red	Yellow	WT	Phenotype	NPD	2
	1	0	6	0	1	Other	Other	3
	2	1	0	4	1	TT	Total	72
	3	Single color WT/yellow, not counted
	4	6	4	0	3	TT
	5	2	13	0	3	TT
	6	1	5	9	11	TT
	7	0	1	4	2	TT
	8	9	7	0	9	TT
	9	3	6	5	4	TT
	10	2	0	2	2	TT
	11	0	2	2	12	TT
	12	6	10	13	7	TT
	13	10	11	0	5	TT
	14	0	14	0	5	TT
	15	4	5	0	2	TT
	16	0	0	9	2	NPD
	17	5	1	1	1	TT
	18	14	11	19	7	TT
	19	12	11	32	17	TT
	20	5	25	0	17	TT
	21	0	2	9	1	TT
	22	6	7	1	3	TT
	23	18	29	0	0	PD
	24	1	18	0	2	TT
	25	2	8	6	11	TT
	26	Single color WT/yellow, not counted
	27	5	0	1	1	TT
	28	1	0	5	2	TT
	29	0	15	1	10	TT
	30	2	5	4	3	TT
	31	3	20	10	4	TT
	32	8	5	0	2	TT
	33	6	2	8	6	TT
	34	2	2	5	4	TT
	35	21	0	17	15	TT
	36	4	1	4	3	TT
	37	0	0	12	10	NPD
	38	16	27	28	22	TT
	39	19	10	0	11	TT
	40	22	0	0	6	Other
	41	7	15	9	24	TT
	42	12	6	1	2	TT
	43	4	1	2	18	TT
	44	2	0	12	4	TT
	45	14	50	6	13	TT
	46	6	4	0	2	TT
	47	0	5	12	9	TT
	48	9	1	4	3	TT
	49	8	10	3	17	TT
	50	4	1	3	1	TT
	51	4	0	3	2	TT
	52	0	9	11	6	TT
	53	6	7	1	0	TT
	54	12	0	1	6	TT
	55	0	7	2	1	TT
	56	2	8	2	8	TT
	57	7	12	0	0	PD
	58	20	13	6	5	TT
	59	7	1	9	4	TT
	60	9	8	0	0	PD
	61	5	16	0	2	TT
	62	1	27	2	2	TT
	63	2	12	18	5	TT
	64	10	26	6	2	TT
	65	1	8	8	11	TT
	66	1	23	21	11	TT
	67	8	4	1	1	TT
	68	4	2	3	9	TT
	69	16	9	19	27	TT
	Coverslip 2
	Cluster #	Green	Red	Yellow	WT	Phenotype
	1	4	1	0	7	TT
	2	6	1	1	0	TT
	3	7	0	0	3	Other
	4	13	19	1	10	TT
	5	0	2	7	2	TT

## Sheet: Figure 2D
	Fig 2D. Determining segregation patterns of single recombinant oocysts in vivo.
	Slide ID: Experiment 1_Mouse 1_Coverslip 1								Slide ID: Experiment 2_Mouse 1_Coverslip 1
	Cluster #	Green	Red	Yellow	WT	Total	Category		Cluster #	Green	Red	Yellow	WT	Total	Category
	1	2	0	3	0	5	Other		1	3	2	2	2	9	TT
									2	3	0	4	3	10	TT
	3	0	4	3	3	10	TT		3	1	1	3	4	9	TT			Experiment 1	Experiment 2	# Total	% Total
																	TT	10	23	33	89.1892
	5	0	3	1	1	5	TT										NPD	0	0	0	0
																	PD	1	1	2	5.40541
									7	4	0	7	6	17	TT		Other	2	0	2	5.40541
									8	7	4	1	2	14	TT			13	24	37	100
	9	2	0	12	9	23	TT		9	8	7	0	3	18	TT
	10	4	1	2	2	9	TT		10	4	4	5	5	18	TT
	Slide ID: Experiment 1_Mouse 1_Coverslip 2								Slide ID: Experiment 2_Mouse 1_Coverslip 2
	Cluster #	Green	Red	Yellow	WT	Total	Category		Cluster #	Green	Red	Yellow	WT	Total	Category
									1	3	1	1	5	10	TT
									3	1	0	4	3	8	TT
									4	2	1	2	1	6	TT
	5	8	4	0	0	12	PD		5	8	0	1	4	13	TT
									6	1	2	6	0	9	TT
	Slide ID: Experiment 1_Mouse 2_Coverslip 1								Slide ID: Experiment 2_Mouse 2_Coverslip 1
	Cluster #	Green	Red	Yellow	WT	Total	Category		Cluster #	Green	Red	Yellow	WT	Total	Category
	1	9	0	2	2	13	TT		1	6	0	4	1	11	TT
	3	2	0	2	1	5	TT
									4	10	1	0	4	15	TT
	5	1	6	1	0	8	TT
									6	5	2	2	2	11	TT
	Slide ID: Experiment 1_Mouse 2_Coverslip 12								7	4	7	1	1	13	TT
	Cluster #	Green	Red	Yellow	WT	Total	Category		8	3	10	0	0	13	PD
	1	6	1	1	5	13	TT
	2	0	0	13	0	13	Other		10	2	0	1	1	4	TT
	3	7	5	0	3	15	TT		Slide ID: Experiment 2_Mouse 2_Coverslip 2
									Cluster #	Green	Red	Yellow	WT	Total	Category
									1	5	0	2	3	10	TT
	6	0	6	3	6	15	TT
									5	1	13	0	3	17	TT
									6	2	13	0	6	21	TT
									7	6	0	1	1	8	TT
									8	20	1	11	2	34	TT
									9	4	0	2	6	12	TT

## Sheet: Figure 3C
	Fig 3C. Determining segregation patterns of single recombinant oocysts in intrachromosomal cross, chromosome 1.
	Slide ID: Experiment 1 Mouse 1 Coverslip 1							Slide ID: Experiment 2 Mouse 1 Coverslip 1								Experiment 1	Experiment 2	Total
	Cluster #	mCherry+	HA-CFP+	+/+	WT	Pattern		Cluster #	mCherry+	HA-CFP+	+/+	WT	Pattern			#	#	#	%
	1	4	4	0	0	PD		1	3	0	3	5	TT		PD	7	3	10	10.7527	No Crossover	10.7527
	2	2	2	0	0	PD		2	4	3	6	0	TT		TT	25	39	64	68.8172	Crossover	89.2473
	3	6	2	0	0	PD		3	9	0	0	3	Other		Other	10	9	19	20.4301
	4	7	4	0	0	PD		4	1	1	3	1	TT		TOTAL	42	51	93	100	TOTAL	100
	5	4	4	0	0	PD		5	6	0	4	0	Other
	6	3	3	4	7	TT
	7	3	4	2	5	TT		Slide ID: Experiment 2 Mouse 1 Coverslip 2
	8	1	8	2	3	TT		Cluster #	mCherry+	HA-CFP+	+/+	WT	Pattern
	9	0	10	13	3	TT		1	3	0	1	0	Other
	10	1	0	1	2	TT		2	0	0	2	4	Other
	11	11	0	0	5	Other		3	0	0	8	2	Other
	12	13	0	0	5	Other		4	4	1	0	5	TT
	13	6	2	3	0	TT		5	2	5	4	4	TT
	14	8	4	3	5	TT
	15	0	6	7	4	TT		Slide ID: Experiment 2 Mouse 2 Coverslip 1
	16	9	0	0	2	Other		Cluster #	mCherry+	HA-CFP+	+/+	WT	Pattern
	17	7	24	0	5	TT		1	0	1	6	0	Other
	18	5	0	2	3	TT		2	6	6	0	0	PD
	19	2	0	9	2	TT		3	4	1	0	3	TT
	20	6	0	2	3	TT		4	5	9	0	0	TT
	21	2	0	4	3	TT		5	0	1	8	4	TT
	22	2	1	0	3	TT		6	2	5	6	0	TT
	23	5	0	5	1	TT		7	4	6	0	0	PD
	24	20	1	0	5	TT		8	16	4	0	0	PD
	25	7	1	0	7	TT		9	8	0	2	2	TT
								10	2	0	1	1	TT
	Slide ID: Experiment 1 Mouse 1 Coverslip 2							11	1	1	1	0	TT
	Field	mCherry+	HA-CFP+	+/+	WT	Pattern		12	2	4	1	2	TT
	1	2	5	0	0	PD		13	3	0	3	2	TT
	1	1	5	0	4	TT		14	4	0	1	1	TT
	2	15	7	0	0	PD		15	9	1	0	0	TT
	3	6	0	0	4	Other		16	2	3	1	4	TT
	4	2	0	0	2	Other		17	1	1	4	4	TT
	5	7	1	4	5	TT
	6	5	1	0	3	TT		Slide ID: Experiment 2 Mouse 2 Coverslip 2
	7	1	3	0	14	TT		Field	mCherry+	HA-CFP+	+/+	WT	Pattern
	8	3	1	0	1	TT		1	1	4	0	2	TT
	9	6	0	4	3	TT		2	11	0	2	0	Other
	10	2	2	0	1	TT		3	1	1	2	0	TT
								4	4	5	3	0	TT
	Slide ID: Experiment 2 Mouse 2 Coverslip 1							5	3	1	0	1	TT
	Field	mCherry+	HA-CFP+	+/+	WT	Pattern		6	2	4	0	1	TT
	1	0	4	7	0	Other		7	3	1	1	2	TT
	2	0	0	2	7	Other		8	1	2	1	0	TT
	3	0	0	2	4	Other		9	9	0	3	1	TT
								10	1	6	1	1	TT
	Slide ID: Experiment 2 Mouse 2 Coverslip 2							11	2	2	1	0	TT
	Field	mCherry+	HA-CFP+	+/+	WT	Pattern		12	5	2	4	1	TT
	1	2	0	0	3	Other		13	1	1	3	8	TT
	2	1	0	0	5	Other		14	8	0	2	4	TT
	3	2	0	3	1	TT		15	0	3	3	1	TT
								16	5	0	3	4	TT
								17	3	1	1	4	TT
								18	1	1	2	1	TT
								19	5	2	1	5	TT
								20	2	1	1	0	TT
								21	7	0	3	0	Other
								22	1	1	1	0	TT
								23	7	1	3	4	TT
								24	3	0	2	0	Other

## Sheet: Figure 4C
	Fig 4C. Determining segregation patterns of single recombinant oocysts in intrachromosomal cross, chromosome 5.
	Slide ID: Experiment 1 Mouse 1 Coverslip 1							Slide ID: Experiment 2 Mouse 1 Coverslip 1								Experiment 1	Experiment 2	Total
	No infection							Cluster #	GFP+	HA+	+/+	WT	Pattern			#	#	#	%
								1	0	0	5	2	Other		PD	12	2	14	17.9487	No Crossover	17.9487
	Slide ID: Experiment 1 Mouse 1 Coverslip 2							2	3	0	0	1	Other		TT	34	5	39	50	Crossover	82.0513
	Cluster #	GFP+	HA+	+/+	WT	Pattern									Other	15	10	25	32.0513
	1	2	0	1	6	TT		Slide ID: Experiment 2 Mouse 1 Coverslip 2							TOTAL	61	17	78	100	TOTAL	100
	2	0	5	0	2	Other		Cluster #	GFP+	HA+	+/+	WT	Pattern
	3	1	0	0	4	Other		1	1	0	1	3	TT
	4	0	1	0	3	Other		2	1	2	1	0	TT
	5	0	0	6	5	Other		3	1	13	0	0	PD
	6	6	4	0	0	PD		4	6	0	2	0	Other
	7	6	3	0	4	TT		5	1	0	3	3	TT
	Slide ID: Experiment 1 Mouse 2 Coverslip 1							Slide ID: Experiment 2 Mouse 2 Coverslip 1
	Cluster #	GFP+	HA+	+/+	WT	Pattern		Cluster #	GFP+	HA+	+/+	WT	Pattern
	1	2	2	0	0	PD		1	5	0	0	2	Other
	2	2	0	1	3	TT		2	0	0	5	5	Other
	3	4	2	2	3	TT		3	5	0	0	2	Other
	4	0	0	6	5	Other		4	5	0	0	3	Other
	5	8	3	0	0	PD		5	9	0	0	2	Other
	6	7	3	0	0	PD		6	2	4	1	0	TT
	7	2	9	0	0	PD		7	3	0	0	1	Other
	8	0	1	5	3	TT
	9	0	3	2	4	TT		Slide ID: Experiment 2 Mouse 2 Coverslip 2
	10	1	8	0	0	PD		Cluster #	GFP+	HA+	+/+	WT	Pattern
	11	6	2	3	0	TT		1	6	1	0	0	PD
	12	5	0	1	0	Other		2	11	0	0	3	Other
	13	1	0	4	2	TT		3	12	0	2	1	TT
	14	3	3	0	0	PD
	15	6	0	1	0	Other
	16	3	1	3	4	TT
	17	0	2	0	2	Other
	18	7	0	0	3	Other
	19	1	1	0	2	TT
	20	6	7	0	2	TT
	21	10	1	7	2	TT
	22	0	1	14	11	TT
	23	10	0	2	7	TT
	24	4	2	0	0	PD
	25	2	10	0	4	TT
	26	6	1	2	4	TT
	27	6	0	0	5	Other
	28	4	0	4	5	TT
	29	2	0	2	2	TT
	30	2	0	4	0	Other
	31	1	0	1	7	TT
	32	4	0	0	4	Other
	Slide ID: Experiment 1 Mouse 2 Coverslip 2
	Cluster #	GFP+	HA+	+/+	WT	Pattern
	1	2	4	2	2	TT
	2	4	3	0	0	PD
	3	2	0	2	0	Other
	4	7	1	0	0	PD
	5	1	2	0	0	PD
	6	11	0	2	2	TT
	7	3	0	2	0	Other
	8	6	0	6	2	TT
	9	1	1	1	1	TT
	10	3	0	2	1	TT
	11	3	0	1	2	TT
	12	0	0	3	6	Other
	13	6	10	0	3	TT
	14	2	0	4	1	TT
	15	2	4	0	0	PD
	16	4	0	1	4	TT
	17	1	6	1	2	TT
	18	10	0	3	3	TT
	19	5	0	1	4	TT
	20	0	4	2	3	TT
	21	3	0	9	3	TT
	22	3	0	1	5	TT

## Sheet: Figure S2
	Time of parentally inherited cytosolic fluorescent protein degradation	Time of germline encoded fluorescent protein expression
Video 1	7.4 hpi	9.2 hpi
Video 2	5 hpi	8.4 hpi
Video 3	8 hpi	11.4 hpi
Video 4	14 hpi	16.2 hpi
Video 5	11.2 hpi	13 hpi

## Sheet: cM Calculations for table 1
Calculation of recombination rate on chromosome 1 and 5 in C. parvum.
	Gene Start (bp)	Gene End (bp)	Distance between markers (bp)	Total Chromosome Length (bp)	Rate of TT (%)	Rate of TT (including other %)
∆UPRT-mCherry (cgd1_1900)	436349	437147	264369	875000	0.6882	0.8925
ABC-3HA-CFP (cgd1_700)	167685	171980
	Distance between markers (bp)		=	X
	Rate of TT (%)			0.01
	264369		=	3841.46
	0.6882			0.01
	264369		=	2962.12
	0.8925			0.01
Chromosome 1	2962-3841 bp/2.9-3.8 kb per centimorgan
	Gene Start (bp)	Gene End (bp)	Distance between markers (bp)	Total Chromosome Length (bp)	Rate of TT (%)	Rate of TT (including other %)
∆TK-GFP (cgd5_4440)	1018878	1019486	603027	1070000	0.5	0.8205
Enolase-HA (cgd5_1960)	414502	415851
	Distance between markers (bp)		=	X
	Rate of TT (%)			0.01
	603027		=	12060.5
	0.5			0.01
	603027		=	7349.51
	0.8205			0.01
Chromosome 5	7349-12,060 bp/7.4-12.1 kb per centimorgan
